# Supplementary material for: Dual inhibition of AKT‐mTOR and AR signaling by targeting HDAC3 in PTEN‐ or SPOP‐mutated prostate cancer
Source: EMBO Mol Med. 2018 Mar 9;10(4):e8478. doi: 10.15252/emmm.201708478 (PMC5887910; doi:10.15252/emmm.201708478)
Supplement: Supplementary file 3 — Source Data for Expanded View [file EMMM-10-e8478-s011.zip]

Archive with 9 entries (8 files):
- Source_data_EV2.tif
- Source_data_EV3.tif
- Source_data_EV4.tif
- Source_data_EV5.tif
- __MACOSX/
- __MACOSX/._Source_data_EV2.tif
- __MACOSX/._Source_data_EV3.tif
- __MACOSX/._Source_data_EV4.tif
- __MACOSX/._Source_data_EV5.tif
